# Supplementary material for: Contrast Gain Control in Plaid Pattern Detection
Source: PLoS One. 2016 Oct 20;11(10):e0164171. doi: 10.1371/journal.pone.0164171 (PMC5072603; doi:10.1371/journal.pone.0164171)
Supplement: S1 Table — (XLSX) [file pone.0164171.s002.xlsx]

## Sheet: 工作表1
			CHS										PCH
	Pedestal	Contrast	0	0.0125	0.025	0.05	0.1	0.2	0.4		Pedestal	Contrast	0	0.0125	0.025	0.05	0.1	0.2	0.4
	S-on-S	Threshold	0.0099	0.00263333	0.010675	0.0221667	0.0588	0.0567667	0.0691333		S-on-S	Threshold	0.0181333	0.0069	0.0064	0.01672	0.0386333	0.08228	0.1037
		SE	0.00104403	0.00031798	0.0032474	0.00288694	0.0135463	0.00433603	0.00686982			SE	0.00286026	0.00195533	0.00139391	0.00192546	0.0105586	0.00532498	0.00657444
	S-on-cS	Threshold	0.0101	0.013	0.0099	0.011	0.0146	0.027	0.0403		S-on-cS	Threshold	0.0181333	0.0197333	0.0185333	0.0155667	0.0191	0.0236	0.0349667
		SE	0.00031798	0.0006245	0.000578312	0.000450925	0.000173205	0.000956266	0.00230723			SE	0.00286026	0.0025274	0.00285793	0.000768838	0.000832666	0.000404145	0.00196751
	P-on-P	Threshold	0.0185333	0.00583333	0.005325	0.017575	0.0561667	0.100367	0.1822		P-on-P	Threshold	0.0336	0.0156	0.00976667	0.0104	0.0411	0.0912	0.115525
		SE	0.000688799	0.000817177	0.00159079	0.00276959	0.00658922	0.00459069	0.0048439			SE	0.00169214	0.00301164	0.00260278	0.000503322	0.0016773	0.00379868	0.0254613
	S-on-P	Threshold	0.0104333	0.005	0.004325	0.01055	0.0228333	0.0385	0.0643333		S-on-P	Threshold	0.0181333	0.00966667	0.00576667	0.0059	0.010275	0.0335	0.0776333
		SE	0.00024037	0.00138684	0.000993626	0.00129518	0.00798965	0.00396779	0.00937556			SE	0.00286026	0.00170717	0.000674125	0.0005	0.002375	0.00361432	0.0117538
	S-on-S+cS	Threshold	0.0299667	0.021125	0.0143	0.016	0.0468	0.0434667	0.1154		S-on-S+cS	Threshold	0.0236	0.0191667	0.012152	0.0241375	0.07698	0.086925	0.169967
		SE	0.00207311	0.00377191	0.0008	0.0027074	0.00552932	0.00921183	0.0220396			SE	0.000404145	0.000895048	0.00242704	0.0104772	0.0158168	0.0119612	0.027496
	P-on-S	Threshold	0.0204333	0.0083	0.0173	0.0270667	0.0379333	0.0576667	0.0946333		P-on-S	Threshold	0.03174	0.0129	0.0287	0.0338333	0.0412333	0.0595	0.0766667
		SE	0.00323385	0.00325013	0.0031225	0.00303223	0.0052979	0.00775894	0.00393715			SE	0.00199063	0.00134685	0.003	0.00397255	0.00627969	0.00306105	0.00661219
	S-on-P+P	Threshold	0.0333333	0.0263	0.0275333	0.0331667	0.0506667	0.090925	0.083025		S-on-P+P	Threshold	0.0382333	0.0249333	0.0341333	0.0526	0.0882333	0.0894333	0.103867
		SE	0.00285209	0.00052915	0.00478934	0.00631251	0.00308185	0.0168514	0.0152299			SE	0.00476387	0.00369925	0.00055	0.0102734	0.00814562	0.0177855	0.0181793
	P-on-P+S	Threshold	0.0614	0.0447	0.0444333	0.0322667	0.055125	0.0931667	0.118067		P-on-P+S	Threshold	0.0594333	0.0543333	0.0453667	0.0333	0.0380333	0.0969667	0.165233
		SE	0.00416773	0.00435584	0.00781928	0.00539269	0.0135008	0.00450567	0.00830147			SE	0.00199694	0.00681722	0.01185	0.00786893	0.00606694	0.013053	0.0184474
			SJC										YHW
	Pedestal	Contrast	0	0.0125	0.025	0.05	0.1	0.2	0.4		Pedestal	Contrast	0	0.0125	0.025	0.05	0.1	0.2	0.4
	S-on-S	Threshold	0.0110667	0.00273333	0.006375	0.019	0.0344	0.0533667	0.0968		S-on-S	Threshold	0.0120667	0.005925	0.00653333	0.0117667	0.0347	0.0908667	0.122525
		SE	0.00034801	0.000233333	0.00232822	0.00428855	0.00720567	0.0105142	0.00401497			SE	0.00148361	0.00186743	0.00209868	0.00179103	0.00675056	0.0174398	0.0211952
	S-on-cS	Threshold	0.0159	0.0171	0.0137	0.0121	0.0122	0.0151	0.0379		S-on-cS	Threshold	0.0122	0.0128	0.0166	0.0308	0.0227333	0.0299	0.0480667
		SE	0.00149481	0.00218505	0.00153768	0.000952774	0.00159618	0.000491031	0.0030348			SE	0.00153731	0.00349476	0.00627455	0.0136078	0.00594035	0.00302655	0.00272784
	P-on-P	Threshold	0.0217333	0.0116333	0.007225	0.012925	0.037025	0.047875	0.0632667		P-on-P	Threshold	0.0155667	0.0058	0.006325	0.0120333	0.0798667	0.117267	0.140033
		SE	0.00227327	0.00111405	0.00202911	0.00492957	0.00738708	0.00694831	0.00397255			SE	0.00034801	0.00121244	0.00149241	0.00074461	0.0155762	0.0205103	0.0272681
	S-on-P	Threshold	0.0114333	0.0065	0.00426667	0.00543333	0.0102333	0.0175333	0.032		S-on-P	Threshold	0.0111667	0.0058	0.0047	0.010325	0.0322	0.033375	0.0627
		SE	0.000733333	0.000556776	0.000731057	0.000581187	0.000218581	0.0014678	0.00545191			SE	0.00075351	0.0004	0.000208167	0.00169773	0.0137488	0.00511295	0.00725465
	S-on-S+cS	Threshold	0.0249	0.0121	0.01105	0.0152	0.0264667	0.0353333	0.1068		S-on-S+cS	Threshold	0.0300667	0.0212667	0.0136	0.0276333	0.10675	0.0880333	0.178975
		SE	0.00155027	0.00195491	0.00205	0.00365125	0.00529916	0.00556547	0.0323434			SE	0.0014712	0.00171885	0.0033	0.0121016	0.027541	0.0054192	0.035437
	P-on-S	Threshold	0.0185	0.00633333	0.0142333	0.0166333	0.0281333	0.0386667	0.0815667		P-on-S	Threshold	0.0207	0.0062	0.0159667	0.028	0.0426667	0.0804667	0.1061
		SE	0.00303535	0.000491031	0.00118369	0.00257833	0.00109291	0.0049539	0.00783035			SE	0.00051316	0.000929157	0.0012441	0.00216564	0.00474178	0.0142817	0.00725006
	S-on-P+P	Threshold	0.0191333	0.0137667	0.027	0.0265667	0.0246	0.0359	0.0904		S-on-P+P	Threshold	0.0395667	0.0343333	0.054	0.0676333	0.0944333	0.108467	0.1544
		SE	0.00259122	0.00265853	0.00703929	0.00231036	0.00280238	0.0106362	0.0151038			SE	0.0109138	0.00556906	0.00805543	0.00447375	0.00445434	0.0174853	0.03057
	P-on-P+S	Threshold	0.0419	0.0243667	0.03445	0.02975	0.0266	0.0616333	0.0952		P-on-P+S	Threshold	0.0794333	0.0631	0.0521	0.0358333	0.0321333	0.11435	0.123133
		SE	0.007738	0.00247813	0.00721763	0.00472943	0.00535708	0.00688339	0.00973465			SE	0.00361586	0.00527004	0.00951262	0.00214968	0.00574524	0.0176409	0.0148531
			TGC										YRS
	Pedestal	Contrast	0	0.0125	0.025	0.05	0.1	0.2	0.4		Pedestal	Contrast	0	0.0125	0.025	0.05	0.1	0.2	0.4
	S-on-S	Threshold	0.0115333	0.0028	0.006425	0.019975	0.0394667	0.052925	0.074775		S-on-S	Threshold	0.011	0.00673333	0.004275	0.011875	0.026725	0.04535	0.074575
		SE	0.00192296	0.000360555	0.00262119	0.00335966	0.00258994	0.0105208	0.0140691			SE	0.00080829	0.00388344	0.000894777	0.00302335	0.00580393	0.0127093	0.0126977
	S-on-cS	Threshold	0.0082	0.013	0.0054	0.0106	0.0198	0.0255	0.0411		S-on-cS	Threshold	0.0068	0.0086	0.0086	0.0138	0.0145	0.0264	0.0367
		SE	0.000983757	0.00291272	0.00159826	0.000185592	0.000264575	0.000404145	0.00251418			SE	0.00114649	0.0015899	0.000650641	0.000669162	0.000676593	0.00258285	0.00167564
	P-on-P	Threshold	0.0249333	0.0109	0.008225	0.014175	0.045375	0.102225	0.0994667		P-on-P	Threshold	0.0151	0.00673333	0.0036	0.006125	0.0186	0.0507	0.0649
		SE	0.00261173	0.00233024	0.00179739	0.00579445	0.0103508	0.0196857	0.00640633			SE	0.000757188	0.000520683	0.000173205	0.00136832	0.00419881	0.00276827	0.0090598
	S-on-P	Threshold	0.0167	0.00513333	0.00645	0.00843333	0.0173	0.0282333	0.0538		S-on-P	Threshold	0.00916667	0.00426667	0.0055	0.0066	0.00986667	0.0158333	0.0229333
		SE	0.00397031	0.00075351	0.00187994	0.00233548	0.00297601	0.00366712	0.00580259			SE	0.000417665	0.000523874	0.00113725	0.00102144	0.00177514	0.00290765	0.00277629
	S-on-S+cS	Threshold	0.0337333	0.0233	0.0161333	0.0206667	0.06425	0.105033	0.117133		S-on-S+cS	Threshold	0.0286	0.0292333	0.0114333	0.009575	0.034675	0.0523333	0.0894
		SE	0.00221686	0.00358632	0.0038602	0.0040769	0.0225343	0.010849	0.00747715			SE	0.00471204	0.00937947	0.00422703	0.00222874	0.0075512	0.0145662	0.0175047
	P-on-S	Threshold	0.0212333	0.0062	0.0198	0.0337333	0.0408667	0.0629333	0.103825		P-on-S	Threshold	0.0180667	0.00453333	0.007975	0.0267667	0.0335667	0.0494667	0.0865333
		SE	0.00228206	0.000757188	0.00407513	0.00314978	0.00582132	0.00888619	0.013596			SE	0.00312641	8.81917e-05	0.00224216	0.00216744	0.0034031	0.00328447	0.0105983
	S-on-P+P	Threshold	0.0398667	0.0402	0.033525	0.0346333	0.0571333	0.0516	0.098125		S-on-P+P	Threshold	0.0308	0.0251667	0.0332333	0.0366333	0.0408	0.07	0.113167
		SE	0.00498542	0.00654828	0.00742107	0.00364981	0.00333333	0.00362905	0.0190118			SE	0.00191572	0.00555738	0.00255365	0.00259893	0.00199249	0.00225019	0.0198096
	P-on-P+S	Threshold	0.0714	0.0631667	0.0544667	0.0411667	0.0365333	0.080975	0.122475		P-on-P+S	Threshold	0.0525667	0.0444	0.0376667	0.0247	0.0293667	0.0741	0.1212
		SE	0.0138459	0.00582533	0.0100561	0.00408833	0.00588907	0.0200043	0.0322032			SE	0.00326922	0.00626498	0.0051161	0.00429108	0.00291681	0.011845	0.00847191
			YSH										AVG
	Pedestal	Contrast	0	0.0125	0.025	0.05	0.1	0.2	0.4		Pedestal	Contrast	0	0.0125	0.025	0.05	0.1	0.2	0.4
	S-on-S	Threshold	0.0122333	0.003	0.008825	0.0270333	0.0305667	0.0701667	0.0846333		S-on-S	Threshold	0.012276	0.0043892	0.0070726	0.0183622	0.037612	0.06453	0.089448
		SE	0.00112151	0.000472582	0.00230231	0.00219874	0.00538681	0.00915102	0.00684162			SE	0.0005924	0.0004432	0.000453	0.0012064	0.002268	0.003728	0.004228
	S-on-cS	Threshold	0.0138	0.02025	0.0172	0.0149	0.0176	0.0213	0.049		S-on-cS	Threshold	0.012519	0.015269	0.0145476	0.0137094	0.0164428	0.024942	0.041008
		SE	0.00116667	0.0030814	0.00217281	0.00108167	0.000650641	0.00213776	0.00236737			SE	0.0009258	0.0009096	0.0016992	0.0005872	0.0006054	0.001372	0.001156
	P-on-P	Threshold	0.026425	0.0098	0.00483333	0.0085	0.0468	0.0851	0.099		P-on-P	Threshold	0.02227	0.0094714	0.0064714	0.011676	0.044122	0.08496	0.109198
		SE	0.00577543	0.000763763	0.000290593	0.00158955	0.00524309	0.0150107	0.017099			SE	0.001454	0.000795	0.000464	0.000828	0.003172	0.005788	0.009228
	S-on-P	Threshold	0.0113	0.0063	0.0059	0.00813333	0.0161	0.0278333	0.0471333		S-on-P	Threshold	0.012619	0.0060952	0.0060154	0.0079106	0.0169726	0.027828	0.051504
		SE	0.000568624	0.000360555	0.0010083	0.00160243	0.00332791	0.00191253	0.00184962			SE	0.000745	0.0003858	0.0004162	0.0004484	0.0018112	0.001852	0.0042
	S-on-S+cS	Threshold	0.0347667	0.0200667	0.01815	0.019225	0.0386667	0.0541667	0.05705		S-on-S+cS	Threshold	0.029376	0.020894	0.0137454	0.0189196	0.056368	0.06647	0.119246
		SE	0.00151914	0.00231325	0.00115	0.00384304	0.00364112	0.00408343	0.0147957			SE	0.000908	0.001122	0.000575	0.001318	0.00621	0.005826	0.009436
	P-on-S	Threshold	0.0231	0.0059	0.0134	0.022125	0.0386667	0.0494667	0.0792667		P-on-S	Threshold	0.021966	0.0071952	0.0167678	0.026878	0.03758	0.05688	0.089798
		SE	0.000208167	0.000152753	0.00252356	0.00354645	0.00299017	0.00641985	0.00502074			SE	0.001016	0.0006032	0.0014112	0.001342	0.001122	0.002894	0.00261
	S-on-P+P	Threshold	0.0281667	0.0269667	0.0216333	0.023975	0.0311333	0.0431667	0.0925667		S-on-P+P	Threshold	0.032728	0.02738	0.033008	0.039314	0.055284	0.069926	0.105078
		SE	0.00150591	0.00258479	0.00298124	0.00754049	0.0045725	0.00490249	0.00485295			SE	0.001648	0.001816	0.002264	0.003406	0.005934	0.006026	0.005234
	P-on-P+S	Threshold	0.0564667	0.0453	0.0340333	0.0302333	0.0372333	0.0489	0.0764667		P-on-P+S	Threshold	0.06037	0.04848	0.043216	0.032464	0.036432	0.08144	0.117396
		SE	0.00257509	0.00459239	0.00131698	0.00379224	0.00929612	0.0148704	0.00933548			SE	0.002696	0.002954	0.0018	0.001136	0.00204	0.004884	0.006036
